# Supplementary material for: The efficacy of molecular targeted therapy and nivolumab therapy for metastatic non‐clear cell renal cell carcinoma: A retrospective analysis using the Michinoku Japan urological cancer study group database
Source: Cancer Med. 2023 Oct 31;12(22):20677–89. doi: 10.1002/cam4.6591 (PMC10709721; doi:10.1002/cam4.6591)
Supplement: Supplementary file 1 — Figure S1. [file CAM4-12-20677-s001.zip]

Archive with 2 entries (2 files):
- figure S1a.jpeg
- figure S1b.jpeg
